# Supplementary material for: Short-Term Culture of Human Hyalocytes Retains Their Initial Phenotype and Displays Their Contraction Abilities
Source: Cells. 2024 Nov 6;13(22):1837. doi: 10.3390/cells13221837 (PMC11592754; doi:10.3390/cells13221837)
Supplement: Supplementary file 1 [file cells-13-01837-s001.zip]

Archive with 1 entries (1 files):
- cells-3264021-supplementary.pdf
